# Supplementary material for: Effect of Zearalenone-Induced Ferroptosis on Mice Spermatogenesis
Source: Animals (Basel). 2022 Nov 3;12(21):3026. doi: 10.3390/ani12213026 (PMC9657494; doi:10.3390/ani12213026)
Supplement: Supplementary file 1 [file animals-12-03026-s001.zip]

Archive with 1 entries (1 files):
- animals-1933338-supplementary.pdf
